# Supplementary material for: Impact of Music Interventions on Depression in Care Home Residents with Dementia: UK Results from Music Interventions for Depression and Dementia in Elderly Care RCT
Source: Geriatrics (Basel). 2025 Dec 15;10(6):166. doi: 10.3390/geriatrics10060166 (PMC12732711; doi:10.3390/geriatrics10060166)
Supplement: Supplementary file 1 [file geriatrics-10-00166-s001.zip]

Archive with 4 entries (4 files):
- Figure S1_Consort Diagram.pptx
- Table S1 PPA analysis.pdf
- UK GMT Handbook.pdf
- UK RCS Handbook.pdf
